# Supplementary material for: Volatile Organic Compounds in Teas: Identification, Extraction, Analysis, and Application of Tea Aroma
Source: Foods. 2025 Jul 23;14(15):2574. doi: 10.3390/foods14152574 (PMC12346385; doi:10.3390/foods14152574)
Supplement: Supplementary file 1 [file foods-14-02574-s001.zip]

Archive with 1 entries (1 files):
- foods-3725359-supplementary.xlsx
