# Supplementary material for: Volatile Organic Compounds in Teas: Identification, Extraction, Analysis, and Application of Tea Aroma
Source: Foods. 2025 Jul 23;14(15):2574. doi: 10.3390/foods14152574 (PMC12346385; doi:10.3390/foods14152574)
Supplement: Supplementary file 1 [file foods-14-02574-s001.zip › foods-3725359-supplementary.xlsx]

## Sheet: Table 1 supplement
No.	Compound	Odor descriptora	Class	CAS	OT（mg/L）b	Key aroma compounds（OAV>1）c						REF
						GT	W T	YT	OT	BT	DT
1	Acetic acid, 2-phenylethyl ester	rose, honey, tobacco (#)	Ester	103–45-7	0.25
2	Acetic acid, 4-methylphenyl ester	narcissus, phenol, animalic(⁑)	Ester	140-39-6	0.025						+	16
3	Acetic acid, hexyl ester	fruity, green, apple, banana, sweet(⁑)	Ester	142-92-7	0.115						+	16
4	Acetophenone	must, flower, almond (#)	Ketone	98–86-2	0.065						+	16
5	Alpha-Ionone	flower, sweet, woody, fruity, orris, raspberry, violet (†)	Terpenes	127–41-3	0.02
6	Anethole	sweet, exotic, flowery, stewed(⁑)	Aromatics	104-46-1	0.015				+		+	10,16
7	Benzaldehyde	bitter almond-like(‡)	Aldehydes	100–52-7	0.35	+		+		+	+	3,9,13,16,17,19
8	Benzene, (isothiocyanatomethyl)-	mild, watercress, dusty, medicinal, horseradish, oily(⁑)	Sulfur compounds	622-78-6	0.0007						+	16
9	Benzene, 1,2,4-trimethyl	plastic (#)	Aromatics	95–63-6	0.00842
10	Benzene, 1,3-bis(1,1-dimethylethyl)-	–	Aromatics	1014-60-4	1.1						+	16
11	Benzene, 1-ethyl-3-methyl-	–	Aromatics	620-14-4	0.088						+	16
12	Benzeneacetaldehyde	hyacinth, honey, clover, hawthorne, cocoa, grapefruit, peanut, floral (†)	Aldehydes	122–78-1	3.33	+	+		+	+	+	3,6,10,14,18
13	Benzoic acid, 2-(methylamino)-, methyl ester	orange & mandarin-peel-like odor, musty, grape-like flavor (†)	Esters	85–91-6	0.00842
14	Benzyl alcohol	bitter almond-like(‡)	Alcohols	100–51-6	0.62					+	+	13,19
15	Benzyl nitrile	green(‡)	Acids	140–29-4	0.0015
16	Beta-Cyclocitral	mint, saffron, damascone, sweet, fruity, rose oxide (†)	Terpenoids	432–25-7	0.015
17	Beta-Ionone	violet, orange, jam, seaweed, orris, raspberry, cedar wood odor (†, *)	Ketone	79–77-6	4e-05
18	Beta-Ocimene	citrus, herbal, sweet, woody, terpene, herb (†)	Monoterpene	3779–61-1	0.0187					+		14
19	Biphenyl	pungent, rose, green, geranium(⁑)	Aromatics	92-52-4	0.0033			+			+	9,16
20	Butanoic acid, 2-methyl	cheese, sweat (#)	Esters	116–53-0	0.049
21	Butanoic acid, 2-methyl-, 2-methylpropyl ester	sweet, fruity(⁑)	Ester	2445-67-2	0.043						+	16
22	Butanoic acid, 3-methyl-, propyl ester	bitter, sweet, apple, fruity(⁑)	Ester	557-00-6	0.0087						+	16
23	Butanoic acid, butyl ester	fruity, banana, pineapple, green, cherry, tropical fruit, ripe fruit, juicy fruity(⁑)	Ester	109-21-7	0.028						+	16
24	Caffeine	odorless (†)	Heterocyclic Compound	1958–8-2	0.029~0.3
25	Camphor	camphor(⁑)	Terpenoids	76-22-2	0.016						+	16
26	Carotol	pleasent, mild(⁑)	Terpenoids	465-28-1	0.008						+	16
27	Carvone	minty, licorice(⁑)	Terpenoids	99-49-0	0.067						+	16,17
28	Cedrol	wintergreen, woody(‡)	Alcohols	77–53-2	0.064	+					+	3,17,19
29	cis-2-penten-1-ol	rubber, ethereal, green, fruity, plastic (†)	Alcohols	1576–95-0	>100
30	cis-3-hexenyl butyrate	apple, wine, fresh, fruity, metallic, buttery (†)	Esters	16491–36-4	>100
31	Cis-Linalool Oxide	flower, woody(#)	Heterocyclics	5989-33-3	0.006						+	18
32	Citronellol	floral, rose, lime(⁑)	Terpenoids	106-22-9	0.04						+	16
33	Coumarin	sweet, bitter almond-like(‡)	Heterocyclics	91–64-5	4.6			+				9,
34	Cyclohexanone, 2,2,6-trimethyl-	floral (†)	Ketone	2408–37-9	0.005
35	Decanal	citrus, soap, orange peel, tallow, waxy, floral, sweet, aldehydic (†)	Aldehydes	112–31-2	0.0001	+	+	+			+	3,16,19
36	Dihydroactinidiolide	fruity(‡)	Esters	17092–92-1	0.0021	+						1,9,17
37	Dimethyl disulfide	citrus, cabbage, sulfurous, putrid, wine_like, onion, fatty, floral, woody, herbaceous, nutty, spicy (#, †,*)	Heterocyclics	624–92-0	0.00082
38	Dimethyl sulfide	corn-like(‡)	Sulfur compounds	75–18-3	0.0003	+				+		1,2,15
39	D-limonene	mint, lemon, citrus, orange, fresh, sweet (†, *)	Heterocyclics	5989–27-5	0.2
40	Dodecane	alkane (†)	Hydrocarbons	112–40-3	0.04		+				+	5,16
41	Estragole	sweet, sassafrass, anisic, spice, green, herbal, fennel(⁑)	Aromatics	140-67-0	0.035
42	Ethanone, 1-(1H-pyrrol-2-yl)-	nut, licorice, coumarin, bread, musty, nutty, walnut (†)	Heterocyclics	1072–83-9	0.53546
43	Ethanone, 1-(2-aminophenyl)-	grape, sweet(⁑)	Ketone	551-93-9	0.00027						+	16
44	Ethylbenzene	flower(#)	Aromatics	100-41-4	0.029	+						3,
45	Eucalyptol	eucalyptus, herbal, camphor, medicinal(⁑)	Terpenoids	470-82-6	0.015						+	16
46	Eugenol	clove-like(‡)	Phenols	97–53-0	0.0025					+	+	13,16
47	Furan, 2-pentyl-	fruity, green, earthy, beany, vegetable, metallic(⁑)	Heterocyclics	3777-69-3	0.006						+	16
48	gamma-terpinene	lemon, gasoline, terpene, turpentine, herbal, woody, oily, lime (†)	Alkenes	99–85-4	50
49	Geraniol	rose-like, citrus-like(‡)	Alcohols	106–24-1	0.797	+	+	+	+	+	+	1,2,6,8,9,10,11,12,15,17,19
50	Geranyl formate	fresh, rose, neroli, tea, rose, green(⁑)	Ester	105-86-2	0.2						+	16
51	Geranyl isobutyrate	sweet, floral, fruity, green, peach, apricot, rose(⁑)	Ester	2345-26-8	0.013						+	16
52	Geranylacetone	flowery, rose-like(‡)	Alcohols	3796–70-1	8.72						+	17,19
53	Heptadecane	alkane (†)	Alkanes	629–78-7	9e-05
54	Heptanal	heavy, planty green odor, apricot-like, nutty flavor(†)	Ketone	111-71-7	0.003	+				+	+	2,15,19
55	Heptanoic acid, ethyl ester	fruit (#)	Esters	106–30-9	0.00116		+					4
56	Hexanal	grass, sweaty, tallow, fresh, fatty, fruity, aldehydic (#, †)	Aldehydes	66–25-1	0.005	+	+			+	+	1,2,3,4,6,13,15,16
57	Hexanalg	green, grassy(‡)	Aldehydes	66–25-1	0.002
58	Hexanoic acid	sweaty(‡)	Alkenes	142–62-1	0.673					+		14
59	hexyl hexanoate	peach, vegetable, herbal, apple peel, fresh, cut grass (#, †, *)	Esters	6378–65-0	-
60	Indane	–	Aromatics	496-11-7	0.01
61	Indole	mothball-like, flowery(‡)	Heterocyclics	120–72-9	0.04	+		+	+	+	+	1,9,10,,11,13,16
62	Isoamyl Alcohol	apple brandy, spicy notes(†)	Alcohols	123-51-3	0.25
63	Isoborneol	balsamic, camphor, herbal, woody(⁑)	Terpenoids	124-76-5	0.0085						+	16
64	Isobutyl isovalerate	sweet, fruity, apple, raspberry, green, banana(⁑)	Ester	589-59-3	0.034						+	16
65	Isopentyl hexanoate	fruity, banana, apple, pineapple, green(⁑)	Ester	2198-61-0	0.32						+	16
66	isovaleric acid	sour, sweat, stinky, animal, rancid, cheese, penetrating odor (#, †, *)	Acids	503–74-2	1
67	Jasmine lactone	coconut, sweet(‡)	Esters	25524–95-2	1.65				+			10
68	Limonene	fresh orange, lemon-like(†)	Monoterpene	138-86-3	0.01		+					5,
69	Linalool	citrus-like, flowery(‡)	Alcohols	78–70-6	0.0006	+	+	+	+	+	+	2,3,5,6,7,8,9,10,11,12,13,14,15,18,19
70	linalool oxide (trans-pyranoid)	woody (†)	Aldehydes	39028–58-5	>100
71	Linalool oxide IV	flowery, wintergreen(‡)	Alcohols	39028–58-5	-
72	Linalool Oxide1	woody, flower(#)	Heterocyclics	60047-17-8	0.32
73	Linalool Oxide2	woody, flower(#)	Heterocyclics	1365-19-1	0.32
74	M−cymene	–	Aromatics	535–77-3	3.51
75	Mesitylene	–	Aromatics	108–67-8	0.83
76	Methanethiol	cabbage-like(‡)	Phenols	74–93-1	7e-05
77	Methyl anthranilate	sweet(‡)	Esters	134–20-3	0.00773
78	Methyl epijasmonate	orchid-like, flowery(‡)	Esters	39924–52-2	0.0057
79	Methyl jasmonate	orchid-like(‡)	Esters	1211–29-6	0.003
80	Methyl phenylacetate	spice, waxy, floral, sweet, honey, almond, jasmine odor (†,*)	Esters	101–41-7	0.025
81	Methyl salicylate	minty(‡)	Esters	119–36-8	0.977	+	+	+	+	+	+	1,3,4,5,9,10,12,13,14,15,17,19
82	Naphthalene	strong mothball odor, dry, pungent, tarry (#, †, *)	Heterocyclics	91–20-3	0.05	+		+			+	3,9,16,19
83	Naphthalene, 1,2-dihydro-1,1,6-trimethyl-	licorice(⁑)	Aromatics	30,364-38-6	0.0025						+	16
84	Naphthalene, 1-methyl-	naphthyl, chemical, medicinal, camphor(⁑)	Aromatics	90-12-0	0.008						+	16
85	Naphthalene, 2,6-dimethyl-	grassy(⁑)	Aromatics	581-42-0	0.01						+	16
86	Naphthalene, 2-methyl-	sweet, floral, woody(⁑)	Aromatics	91-57-6	0.004						+	16
87	Nonanal	citrus-like, soapy(‡)	Aldehydes	124–19-6	0.001	+	+	+			+	1,2,3,4,6,7,17,19
88	Nonanoic acid	moldy, pungent(‡)	Acids	112–05-0	>100
89	Octanal	citrus-like, green(‡)	Aldehydes	124–13-0	0.0007	+	+					1,3,4
90	Octanoic acid, 3-methylbutyl ester	sweet, oily, fruity, green, soapy, pineapple, coconut(⁑)	Ester	2035-99-6	0.07						+	16
91	Octanoic acid, ethyl ester	fruit, fat (#)	Ester	106–32-1	0.01287		+					4
92	Octanoic acid, methyl ester	orange (#)	Esters	111–11-5	0.2
93	Pentanoic acid, 4-methyl-, ethyl ester	fruity(⁑)	Ester	25,415-67-2	0.006						+	16
94	Phenol	ink-like, phenolic(‡)	Heterocyclics	108–95-2	0.32
95	Phenol, 4-propyl-	medicinal, phenol(⁑)	Phenol	645-56-7	0.107						+	16,19
96	Phenylethyl Alcohol	honey, rose, lilac (#)	Alcohols	60–12-8	0.399	+	+	+		+	+	2,4,9,13,15
97	Styrene	balsamic, gasoline (#)	Alkenes	100–42-5	3.5e-05			+				9,19
98	Tetradecane	alkane, waxy, mild (†)	Hydrocarbons	629–59-4	0.00033						+
99	Trans-anethole	sweet, anisic, licorice, mimosa(⁑)	Aromatics	4180-23-8	0.057						+	16
100	Trans-Linalool Oxide (Furanoid)	–	Heterocyclics	34995–77-2	0.33
101	Trans-Rose oxide	floral(⁑)	Terpenoids	876-18-6	0.0005						+	16
102	Trans-Β-Ionone	violet-like, flower, raspberry-like aroma(†)	Ketone	79-77-6	<0.000001	+	+	+				3,6,9,
103	Tridecane	alkane (†)	Hydrocarbons	629–50-5	0.042						+	16
104	Vanillin	vanilla-like, sweet(‡)	Aldehydes	121–33-5	0.053						+	16
105	α-Cadinol	herbaceous, spicy(‡)	Alcohols	481–34-5	-
106	α-Farnesene	fruity(‡)	Sulfur compounds	502–61-4	-						+	17
107	α-ionone	floral, sweet, woody, fruity, orris, raspberry, violet (†)	Ketone	127–41-3	0.0004		+	+	+	+	+	4,9,,11,13,19
108	β-cyclocitral	mint, saffron, damascone, sweet, fruity, rose oxide (†)	Others	432–25-7	0.427				+		+	10,11,17
109	β-ionone	violet, orange, jam, seaweed, orris, raspberry, cedar wood odor (†, *)	Ketone	79–77-6	0.574	+		+	+		+	1,8,10,11,15,17,18,19
110	β-Myrcene	balsamic, must, spice (#)	Alkenes	123–35-3	0.013			+		+		7
111	β-ocimene	citrus, herbal, sweet, woody, terpene, herb (†)	Heterocyclics	3779–61-1	0.002
112	γ-Hexalactone	sweet(‡)	Esters	695–06-7	0.065
113	γ-Nonalactone	coconut-like(‡)	Esters	104–61-0	0.03				+			11
114	δ-Decalactone	coconut-like(‡)	Esters	705–86-2	0.0025
115	(-)-Alpha-Terpineol	flower, lilac (†)	Terpenes	10482–56-1	46.23
116	(-)-Beta-Pinene	resinous, fresh, green, hay, woody, pine, dry (†)	Terpenes	18172–67-3	2
117	(-)-Terpinen-4-Ol	–	Monoterpene	20126–76-5	3
118	(-)-α-terpineol	floral, lilac (†)	Alcohols	10482–56-1	3.6e-05
119	(-)-β-pinene	resinous, fresh, green, hay, woody, pine, dry (†)	Heterocyclics	18172–67-3	3.6e-05
120	(+)-Alpha-Pinene	–	Monoterpene	7785–70-8	0.0053					+		14
121	(2E,4Z)-2,4-Decadienal	fried, fatty, geranium, green, waxy(⁑)	Aldehyde	25,152-83-4	7e-05						+	16
122	(3R,6S)-2,2,6-Trimethyl-6-vinyltetrahydro-2H-pyran-3-ol	woody (†)	Alcohols	39028–58-5	0.004
123	(E)-2-Decenal	fatty, green(‡)	Aldehydes	3913–81-3	0.572				+		+	10,19
124	(E)-2-Hexenal	green apple-like(‡)	Aldehydes	6728–26-3	0.11					+		13
125	(E)-2-Hexenyl hexanoate	green, fruity(‡)	Esters	53398–86-0	0.004
126	(E)-2-Nonenal	green, tallow-like(#)	Aldehyde	40435-58-1	8e-05	+					+	3,19
127	(E)-2-Octenal	fatty, nutty(‡)	Aldehydes	2548–87-0	0.025	+	+				+	3,4,19
128	(E)-2-Pentenal	fatty, fruity(‡)	Aldehydes	1576–87-0	0.005				+			10
129	(E)-3-Penten-2-one	fruity(#)	Ketone	4549-33-3	0.0015	+						3,
130	(E)-Calamenene	clove-like, herbaceous(‡)	Alkenes	35943–92-1	0.34
131	(E)-Ethyl cinnamate	sweet, soapy(‡)	Esters	4192–77-2	0.036
132	(E)-Nerolidol	flowery, woody(‡)	Alcohols	40716–66-3	0.006				+		+	3,10,11,19
133	(E)-β-Ionone	flowery, violet-like(‡)	Alcohols	79–77-6	3.6e-05	+		+		+		2,7,15
134	(E, E)-2,4-Decadienal	fatty(‡)	Aldehydes	25152–84-5	0.01
135	(E, E)-2,4-Heptadienal	fatty, flowery(‡)	Aldehydes	4313–03-5	3.2e-05	+		+			+	1,8,17
136	(E, E)-3,5-Octadien-2-One	creamy, fruity(#)	Ketone	1569-08-4	0.0005	+						3,
137	(E, Z)-2,6-Nonadienal	cucumber-like(‡)	Aldehydes	557–48-2	0.01
138	(Z)-3-Hexen-1-ol	green, grassy(‡)	Alcohols	928–96-1	0.0039	+	+	+		+		1,5,9,13
139	(Z)-3-Hexenyl (Z)-3-hexenoate	green tomato-like(‡)	Esters	61444–38-0	0.75
140	(Z)-3-Hexenyl acetate	green banana-like(‡)	Esters	1708–82-3	0.06
141	(Z)-3-Hexenyl benzoate	green, herbaceous(‡)	Esters	25152–85-6	0.0004
142	(Z)-3-Hexenyl hexanoate	green, fruity(‡)	Esters	31501–11-8	0.75
143	(Z)-4-Heptenal	fishy, oil-like(‡)	Aldehydes	6728–31-0	0.005
144	(Z)-Hex-3-En-1-Yl Hexanoate	tender, fresh, clean aroma(⁑)	Esters	74298-89-8	0.016	+						3,
145	(Z)-Jasmone	woody, flowery(‡)	Alcohols	488–10-8	2e-05			+		+		9,13
146	(Z)-Linalool oxide	earthy, green(‡)	Alcohols	5989–33-3	0.32
147	.alpha.-Ionone	sweet, woody, floral, violet, orris, tropical, fruity(⁑)	Terpenoids	127-41-3	0.00378						+	16
148	1,2,3-Trimethoxybenzene	mature(†)	Ethers	634-36-6	0.5
149	1,2,4-Trimethoxybenzene	mature(†)	Ethers	135-77-3	0.1
150	1,2-Dimethoxybenzene	mature(†)	Ethers	91-16-7	0.259
151	1,3-Benzodioxole, 4-methoxy-6-(2-propenyl)-	spicy, warm, balsamic, woody(⁑)	Aromatics	607-91-0	0.088						+	16
152	1,6,10-Dodecatrien-3-ol, 3,7,11-trimethyl-	floral, green, waxy, citrus, woody(⁑)	Terpenoids	7212-44-4	0.01						+	16
153	1-Decanol	fatty, waxy, floral, orange, sweet, watery(⁑)	Alcohol	112-30-1	0.023						+	16
154	1-hexanol	oil, alcoholic, ethereal, resin, sweet, fruity, flower, green (†)	Alcohols	111–27-3	0.0056		+			+		4,13
155	1-Methylnaphthalene	pungent, rancid(#)	Aromatics	90-12-0	2e-05	+						3,
156	1-Nonanol	fresh, clean, fatty, floral, rose, orange, dusty, wet, oily(⁑)	Alcohol	143-08-8	0.0053						+	16
157	1-Octanol	fresh orange rose odor penetrating aromatic odor, chemical, metal, burnt (#, †)	Alcohol	111–87-5	0.022		+		+		+	4,12,16
158	1-Octen-3-Ol	mushroom, lavender, rose, hay(†)	Alcohols	3391-86-4	0.001		+	+		+	+	5,6,9,15,17
159	1-Octen-3-one	mushroom-like(‡)	Alcohols	4312–99-6	4e-05
160	1-Penten-3-ol	pungent, milk-like(‡)	Alcohols	616–25-1	0.00094
161	2(3H)-Furanone, 5-ethyldihydro-	sweet, caramel(⁑)	Ester	695-06-7	0.26						+	16
162	2(4H)-Benzofuranone, 5,6,7,7a-tetrahydro-4,4,7a-trimethyl-, (R)-	musky, coumarin(⁑)	Heterocyclic compound	17,092-92-1	0.0021						+	16
163	2,4-Decadienal, (E,E)-	dusty, waxy, oily, soapy(⁑)	Aldehyde	25,152-84-5	7e-05						+	16
164	2,4-Di-tert-butylphenol	phenol(⁑)	Phenol	96-76-4	0.5						+	16
165	2,6-Dimethylcyclohexane Alcohol	–	Alcohols	5337-72-4	0.011
166	2,6-Nonadienal, (E,E)-	fresh, citrus, green, cucumber, melon(⁑)	Aldehyde	17,587-33-6	0.0005						+	16
167	2,6-Nonadienal, (E,Z)-	cucumber, green(⁑)	Aldehyde	557-48-2	1e-05						+	16
168	2-Acetylthiazole	nutty, popcorn, roasted, peanut, hazelnut(⁑)	Heterocyclic compound	24,295-03-2	0.004						+	16
169	2-Cyclopenten-1-one, 2-hydroxy-3,4-dimethyl-	strong, caramel(⁑)	Ketone	21,835-00-7	0.02						+	16
170	2-Decenal, (Z)-	tallow(⁑)	Aldehyde	2497-25-8	0.05						+	16
171	2-Dodecenal, (E)-	citrus, metallic, mandarin, orange, waxy, aldehydic(⁑)	Aldehyde	20,407-84-5	0.0073						+	16
172	2-heptanol	lemon, mushroom, sweet, floral, green, herbal, fresh, mild alcohol odor (†, *)	Aldehydes	543–49-7	0.35
173	2-Heptanone	fruity, spicy, cinnamon, banana, slightly spicy odor (#)	Ketone	110–43-0	0.00087
174	2-hexenal	apple, cheesy, vegetable, banana, rancid, fatty, plum, almond (#, †,*)	Aldehydes	6728–26-3	0.00527					+	+	14,17
175	2-Methylbutanal	malty(‡)	Aldehydes	96–17-3	0.0015	+						1
176	2-methylisoborneol	must, earth (†)	Alcohols	2371–42-8	3.6e-05					+		14
177	2-Methylpropanal	malty, pungent(‡)	Aldehydes	78–84-2	0.00049	+						1
178	2-Naphthol	–	Aromatics	135–19-3	0.23
179	2-Nonenal, (Z)-	orris, fatty, waxy, cucumber(⁑)	Aldehyde	60,784-31-8	0.0045						+	16
180	2-Octen-1-ol, (E)-	green, citrus, vegetable, fatty(⁑)	Alcohol	18,409-17-1	0.02						+	16
181	2-Pentadecanone, 6,10,14-trimethyl-	fat (#)	Ketone	502–69-2	0.005
182	2-Pentylfuran	bean-like, fruity, green, earthy and vegetable-like smell(†)	Furan	3777-69-3	0.006	+					+	3,19
183	2-Phenoxyethanol	flowery(‡)	Alcohols	122–99-6	4.5
184	2-Phenylethanol	honey-like(‡)	Alcohols	60–12-8	28.9					+
185	2-Propenal, 3-phenyl-	sweet, spicy, aldehydic, aromatic, balsamic, cinnamyl, resinous, honey, powdery(⁑)	Aldehyde	104-55-2	0.024						+	14,16
186	2-Propenoic acid, 2-methoxyethyl ester	sharp musty (*)	Ester	3121–61-7	0.004
187	3,4,5-Trimethoxytoluene	mature(†)	Ethers	6443-69-2	0.1
188	3,7,11,15-Tetramethyl-2-hexadecen-1-ol	flower (†)	Terpenes	102608–53-7	0.0015
189	3-Buten-2-one, 4-(2,6,6-trimethyl-1-cyclohexen-1-yl)-	floral, violet, fruity, woody (*)	Ketone	14901–07-6	8e-05
190	3-Isobutyl-2-methoxypyrazine	green bell pepper-like(‡)	Alcohols	24683–00-9	<0.000001
191	3-Mercapto-3-methylbutyl formate (ester)	sulfury, catty, caramel, onion, roasted coffee, roasted meat, tropical(⁑)	Ester	50,746-10-6	2e-06						+	16
192	3-Mercaptohexanol	sulfury, fruity, tropical(⁑)	Alcohol	51,755-83-0	6e-05						+	16
193	3-Methyl-2-butenal	pungent(‡)	Aldehydes	107–86-8	0.057
194	3-Methylbutanal	malty(‡)	Aldehydes	590–86-3	0.0005	+						1,3,
195	3-Octanol	earthy, mushroom, herbal, melon, citrus, woody, spicy, minty(⁑)	Alcohol	589-98-0	0.078						+	16
196	3-Octanone	fresh, herbal, lavender, sweet, mushroom(⁑)	Ketone	106-68-3	0.0013						+	16
197	4-(4-Hydroxyphenyl)-2-butanone	raspberry-like, sweet(‡)	Alcohols	5471–51-2	0.0001
198	4-Decenoic acid, methyl ester, Z-	fruity, pear, mango, fishy, peach skin, green(⁑)	Ester	7367-83-1	0.003						+	16
199	4-Ethyl-1,2-Dimethoxybenzene	mature(†)	Ethers	5888-51-7	0.0034						+	18
200	4-Heptanone, 2,6-dimethyl-	powerful, diffusive, fruity, sweet (†)	Ketone	108–83-8	0.043
201	4-Hydroxy-4-methylpentan-2-one	minty(‡)	Alcohols	123–42-2	1.2e-05
202	4-Hydroxybenzaldehyde	vanillia-like(‡)	Aldehydes	123–08-0	0.3
203	4-Methylphenol	smoky(‡)	Phenols	106–44-5	<0.000001
204	4-Phenyl-2-butanol	floral, peony, foliage, sweet, mimosa, heliotrope(⁑)	Alcohol	2344-70-9	0.0043						+	16
205	4-Undecanone	fruity(⁑)	Ketone	14,476-37-0	0.041
206	5,9-Undecadien-2-one, 6,10-dimethyl-, (E)-	magnolia, green (#)	Ketone	3796–70-1	0.04
207	5-Methyl-2-thiophenecarboxaldehyde	sweet, almond, cherry, furfural, woody, acetophenone(⁑)	Heterocyclic compound	13,679-70-4	0.001						+	16
208	6-Methyl-5-hepten-2-one	fruity, nutty(‡)	Alcohols	110–93-0	0.656	+			+	+		1,10,15
209	6-Nonenal, (E)-	–	Aldehyde	2277-20-5	2.2e-05						+	16
210	6-Octen-1-ol, 3,7-dimethyl-, (R)-	citronella oil, rose, leafy, oily, petal(⁑)	Terpenoids	1117-61-9	0.04						+	16
211	7-Methoxycoumarin	bitter almond-like(‡)	Heterocyclics	531–59-9	>100
a Odor description found in the literature and website：
#, http://www.flavornet.org/flavornet.html;
†, https://cosylab.iiitd.edu.in/flavordb/search;
*, https://pubchem.ncbi.nlm.nih.gov/;
⁑, http://www.thegoodscentscompany.com;
‡, [44]
b Odor thresholds were obtained from the following cited references and The Good Scents Company. +: OAV >1, indicating they are key odorants. -: not retrieved
